# Supplementary material for: What socio-demographic characteristics of university students in Southern Germany predict their urban nature connectedness?
Source: PLoS One. 2022 Aug 3;17(8):e0272344. doi: 10.1371/journal.pone.0272344 (PMC9348682; doi:10.1371/journal.pone.0272344)
Supplement: S1 Dataset — (XLSX) [file pone.0272344.s003.xlsx]

## Sheet: Dataset
Age	Gender	Residential area	Marital status	Parental status	Extent of media use	Religious affiliation	Dog ownership	Access to nature	Time in days per week spent in nature	Time in hours per week spent in nature	Engagement in outdoor activities	Self-reported nature connectedness
26	2	3	2	2	7	2	2	1	3	6	1	2
22	2	2	2	2	8	1	2	1	3	3	1	3
21	2	1	1	2	8	1	2	1	6	8	1	3
22	2	4	2	2	7	2	2	1	4	6	2	2
22	2	4	2	2	5.5	1	1	1	7	23	1	3
22	2	4	2	2	6	2	2	1	3	8	2	2
23	2	4	1	2	1.3e-13	1	2	1	4	9999	1	2
28	2	4	2	1	8	1	2	1	4	7	1	2
22	2	4	1	2	10	2	2	1	2	2	2	2
22	1	4	2	2	5	2	2	1	5	11	1	3
27	1	4	2	2	10	2	2	1	5	6	1	2
23	2	4	1	2	7	1	2	1	3	30	1	3
22	1	4	2	2	4	2	2	1	4	7	1	3
21	2	3	2	2	6	2	2	1	6	4	1	3
28	1	4	1	2	5	1	2	1	6	5	1	3
23	1	4	1	2	5	2	1	1	4	10	2	3
22	1	1	2	2	4	1	2	1	6	30	1	3
23	2	2	2	2	6	1	2	1	7	20	1	3
24	2	4	1	2	3	2	1	1	4	8	1	2
20	2	4	1	2	8	2	2	1	6	15	1	3
23	2	2	2	2	2	2	2	1	5	10	1	2
21	2	3	1	2	4	1	2	1	5	30	1	4
23	2	2	1	2	3.5	1	2	1	6	4	1	2
22	2	4	1	2	6	2	2	1	5	40	1	3
21	2	3	1	2	9	1	2	1	4	10	1	2
22	2	2	2	2	5	1	2	1	4	12	1	4
22	2	2	1	2	4	1	2	1	1	4	2	2
21	2	4	2	2	4	2	2	1	3	8	1	3
26	2	4	1	2	4	1	2	1	5	15	1	3
23	2	2	2	2	7	2	2	1	5	10	1	3
25	2	4	2	2	3	1	2	1	2	2	1	3
21	2	2	2	2	5	2	2	1	5	18	1	2
30	1	4	2	2	4	1	2	1	7	15	1	3
29	2	4	3	2	8	1	2	2	1	1	1	2
23	2	2	1	2	6	2	2	1	1	1	2	2
23	2	4	1	2	7	2	2	1	3	4	1	3
21	2	2	2	2	7	1	2	1	7	30	1	2
24	2	1	1	2	5	1	2	1	4	6	1	3
24	2	4	1	2	8	2	2	1	1	1	2	1
23	2	4	2	2	3	2	2	1	5	10	1	3
21	2	3	2	2	4	1	2	1	5	25	1	4
23	2	4	1	2	7	1	2	1	1	5	2	3
23	2	4	2	2	4	1	2	1	6	18	1	3
21	2	3	1	2	4	2	2	1	3	20	1	3
22	2	4	2	2	5	2	1	1	5	10	1	3
20	2	4	1	2	6	1	2	1	7	11	1	2
22	2	2	2	2	6	1	2	1	7	15	1	3
21	2	3	2	2	3	1	2	1	3	5	1	3
21	2	4	2	2	5	1	2	1	4	8	1	3
22	2	1	1	2	8	2	1	1	4	5	1	3
21	2	1	1	2	4	1	2	1	4	10	1	2
22	2	3	1	2	7	1	2	1	9999	9999	2	3
22	2	4	1	2	3	2	2	1	3	12	1	4
21	2	4	1	2	4	2	2	1	3	7	1	3
22	2	4	1	2	8	2	2	1	4	12	1	3
21	2	3	1	2	13	1	2	1	3	7	1	3
21	2	4	1	2	4	2	2	1	4	30	1	3
22	2	4	1	2	6	2	2	1	6	25	1	3
22	2	2	2	2	1	2	1	1	7	50	1	1
22	2	4	1	2	7	2	2	1	2	8	2	2
22	2	4	1	2	6	2	2	1	2	4	1	3
22	2	2	2	2	5	2	2	1	4	5	1	3
24	2	2	2	1	6	1	2	1	7	20	1	2
20	2	4	1	2	8	1	2	1	1	4	2	3
22	2	4	2	2	6	1	2	1	5	25	1	3
22	2	4	1	2	8	1	2	1	5	5	1	3
21	2	2	2	2	10	1	2	1	6	14	1	3
23	2	9999	1	2	5	1	2	1	3	12	2	3
22	2	4	1	2	10	2	2	1	3	10	1	3
22	2	1	2	2	5	2	2	1	2	4	1	2
23	2	4	1	2	9	2	2	1	2	4	1	2
22	2	1	1	2	8	1	2	1	4	10	1	2
27	2	4	2	2	5	2	2	1	4	15	1	4
21	2	4	2	2	6	2	2	1	6	40	1	3
39	2	4	3	2	10	2	2	1	2	6	2	2
21	2	1	2	2	8	1	2	1	5	10	1	3
22	2	4	1	2	8	1	2	1	6	20	1	3
23	2	4	2	2	10	2	2	1	4	7	1	3
23	2	3	2	2	9	2	2	1	7	10	1	4
21	2	4	1	2	9	1	2	1	6	10	1	3
21	2	2	2	2	5	1	2	1	6	18	1	2
21	2	4	2	2	2	2	2	1	6	70	1	4
21	2	4	2	2	6	2	1	1	3	6	1	1
30	2	4	2	2	2	2	2	1	5	10	1	4
21	2	3	1	2	9	1	2	1	7	15	1	4
22	2	4	2	2	4	2	2	1	3	12	1	3
25	2	4	1	2	4	1	2	1	4	10	1	3
23	2	4	2	2	8	1	2	1	4	6	1	4
34	2	3	2	2	2	2	2	1	5	15	1	3
22	2	3	1	2	6	2	2	1	5	14	1	3
28	2	4	2	2	4	1	2	1	2	12	2	3
22	2	4	2	2	3	1	2	1	4	6	2	2
21	2	4	2	2	4	2	2	1	2	5	1	4
22	2	2	1	2	6	1	2	1	3	6	1	3
40	2	4	3	1	5	1	2	1	5	5	1	3
24	2	9999	3	2	8	2	1	1	7	7	1	3
20	2	3	2	2	4	1	1	1	7	14	1	1
20	1	3	1	2	8	2	2	1	2	3	1	2
21	1	2	1	2	10	1	2	1	4	20	1	3
26	1	4	2	2	14	2	2	1	7	25	1	3
22	2	3	1	2	8	1	2	1	7	15	1	3
23	2	4	2	2	10	2	1	1	3	10	1	3
21	2	3	2	2	3	1	2	1	4	5	1	3
28	2	4	2	1	6	2	1	1	7	20	1	3
22	2	4	2	2	9	2	1	1	5	12	1	3
25	2	1	2	2	11	1	2	2	3	10	1	2
24	2	4	2	2	7	2	2	1	5	15	1	3
21	2	2	1	2	6.5	1	2	1	7	35	1	3
22	2	4	1	2	5	1	2	1	3	21	1	3
22	2	3	2	2	5	1	2	1	5	30	1	3
20	2	3	2	2	6	1	2	1	5	20	1	3
23	2	4	2	2	8	2	2	1	2	5	2	3
22	2	4	2	2	7	2	1	1	5	10	1	3
21	2	4	1	2	6	2	2	1	4	8	1	3
21	2	2	1	2	7	1	2	1	6	14	1	3
23	2	3	1	2	7	2	2	1	4	12	1	3
21	2	1	1	2	8	2	2	1	7	20	1	2
24	2	4	2	2	4	2	2	1	5	10	1	4
21	2	4	2	2	4	2	2	1	3	30	1	2
25	2	4	1	2	2	1	2	1	3	20	1	3
27	2	4	2	2	3	2	2	1	6	30	1	3
20	2	4	2	2	2	2	2	1	3	5	1	3
22	2	1	1	2	10	1	2	1	7	20	1	1
21	2	1	1	2	4	2	2	1	7	40	1	1
21	2	4	2	2	8	2	2	1	2	3	1	3
22	2	4	1	1	10	1	2	1	7	20	1	3
25	2	4	1	2	7	1	2	1	7	24	1	3
23	2	4	2	2	2	1	2	1	1	12	1	3
24	2	4	1	2	8	1	2	1	7	30	1	4
22	2	2	1	2	3	2	2	1	3	15	1	3
21	2	4	2	2	10	2	2	1	5	20	1	3
23	2	4	2	2	6	2	2	1	9999	9999	1	3
22	2	3	1	2	5	2	2	1	6	20	1	3
22	2	3	2	2	4	2	2	1	7	28	1	3
24	1	4	2	2	4	1	2	1	6	16	1	3
23	2	4	1	2	7	2	2	1	5	6	1	3
21	2	4	1	2	7	1	2	1	6	13	1	3
24	2	3	2	2	8	2	2	1	9999	9999	1	3
22	2	1	2	2	11	1	2	1	7	15	1	2
21	2	4	2	2	7	2	2	1	2	2	1	2
21	2	4	1	2	8e-10	2	2	1	2	6	2	2
21	2	4	2	2	4	2	2	1	3	26	1	3
23	2	4	1	2	6	1	2	1	2	4	2	3
22	2	1	2	2	7	1	2	1	7	22	1	2
23	2	2	2	2	10	2	2	1	6	20	1	3
21	2	3	2	2	10	2	2	1	3	15	2	3
21	2	3	2	2	6	1	2	1	2	4	1	2
21	2	4	2	2	18	2	2	1	5	20	1	2
23	1	4	1	2	7	2	2	1	3	25	1	3
24	2	4	1	2	5	2	2	1	9999	9999	1	3
22	2	1	2	2	5	1	1	1	6	15	1	3
27	2	1	1	2	7	1	2	1	7	9999	1	3
25	2	2	1	2	6	1	2	1	6	35	1	2
23	2	4	2	2	5	2	2	1	5	12	1	4
22	2	4	2	2	9	1	2	1	3	20	1	2
21	2	1	2	2	3	1	2	1	7	18	1	2
20	2	3	1	2	5	1	2	1	7	40	1	4
27	2	4	1	2	5	2	2	1	9999	9999	1	3
21	2	2	1	2	6	1	1	1	3	12	1	3
22	2	1	1	2	2.5	1	1	1	7	8	1	2
21	2	3	1	2	5.5	2	2	1	2	3	1	3
21	2	4	2	2	5	2	2	1	3	15	2	2
21	2	4	1	2	5	1	2	1	6	15	1	3
21	2	3	2	2	4	1	1	1	7	25	1	2
21	2	4	1	2	3	1	2	1	7	20	1	4
